# Supplementary material for: 11β-HSD1 inhibition in men mitigates prednisolone-induced adverse effects in a proof-of-concept randomised double-blind placebo-controlled trial
Source: Nat Commun. 2023 Feb 23;14:1025. doi: 10.1038/s41467-023-36541-w (PMC9950480; doi:10.1038/s41467-023-36541-w)
Supplement: Supplementary file 4 — Source Data [file 41467_2023_36541_MOESM4_ESM.xlsx]

## Sheet: Table 1
AZD4017
Age, yr	50	36	38	30	37	52	46	23	22	23	25	54	33	32	46
Weight, kg	83.3	63.6	90.4	76.6	91.7	82.9	83.6	70.4	87.7	77.6	78.9	67.5	73.2	79.6	92.2
BMI, kg/m2	28.1571	20.3007	26.4134	24.041	27.6839	24.2221	25.9464	23.2527	27.0679	22.6735	23.951	22.5534	21.8579	22.0499	27.5314
SBP, mm Hg	125	115	131	128	133	156	141	149	144	125	145	140	134	139	130
DBP, mm Hg	80	93	72	70	85	97	69	82	82	58	75	72	78	80	84
HbA1c, mmol/mol	37	37	34	34	37	37	33	38	34	32	32	29	41	29	36
Fasting glucose, mmol/L	5.5	4.4	5.5	4.4	4.6	4.6	4.2	4.8	5.6	4.3	4.3	4.3	5.2	4.6	5.9
Fasting insulin, mU/L	5.76	0	3.46	1.62	11	1.86	2.77	6.6	2.22	1.36	13.19	3.63	9.41418	3.13	1.79
HDL cholesterol, mmol/L	1	1.5	1.4	1.2	1	1.6	1.1	1.9	1.2	1.8	1.2	1	1	1.3	1.4
Total cholesterol, mmol/L	3.7	6.4	5.2	4.7	5.6	7	5.2	6.5	3.4	4.8	3.5	3.3	5.9	4.7	5.4
AST, IU/L	21	27	23	14	22	18	21	20	31	19	18	15	26	23	22
Bilirubin, mmol/L	18	10	15	13	14	14	12	11	21	13	6	20	17	17	28
ALT, IU/L	22	20	22	15	23	25	34	25	18	14	17	15	24	18	23
ALP, IU/L	43	33	52	59	55	49	58	70	53	46	45	52	58	58	62
Albumin, g/L	39	38	38	42	39	36	41	39	44	45	40	36	37	40	39
TSH, mIU/L	1.32	1.26	1.08	0.77	4.09	1.78	2.1	1.59	1.65	1.4	1.9	1.44	1.4	1.36	0.65
Androstenedione, nmol/L	10.1	2.8	20.3	4.3	8.1	10.4	9.2	9.1	6.6	5.9	9.2	6.4	8.4	9.4	3.6
DHEAS, μmol/L	15.1	3.3	5.7	12.6	6.9	5.7	17.7	11.5	18.9	12.4	23.6	6.3	8.4	11.2	5
SHBG, nmol/L	47	45.4	33.2	51.2	28.1	66.7	24.9	29	21.7	58.5	9.9	21	17.5	22.3	24.5
Testosterone, nmol/L	24.8	16.9	17.3	20.8	17.9	40.2	20	18.4	15	33.7	10.8	19	10.9	23.1	14.5
ACTH, ng/L	27.6	18.4	157		58.4	22.8	14	20.7	41.3	18.8	17.2	9.2	400	51	21
Cortisol, nmol/L	394	274	476	252	296	567	305	294	510	378	354	137	472	506	375
Placebo
Age, yr	32	48	54	50	51	23	35	22	54	25	35	19	37	48	52
Weight, kg	91.5	96.9	82.1	84	83.6	70.7	89.9	82.6	65.4	73.5	87.7	80.3	79	90.5	89
BMI, kg/m2	27.9296	27.5627	25.9121	25.0829	28.9273	24.754	24.1349	23.3703	21.3551	24.5581	26.4763	25.344	27.6601	26.4427	27.4691
SBP, mm Hg	153	133	136	126	134	136	157	125	156	147	141	159	122	109	140
DBP, mm Hg	95	77	80	74	69	57	96	80	96	90	71	74	89	72	74
HbA1c, mmol/mol	36	33	33	37	35	36	37	33	36	29	28	35	33	36	33
Fasting glucose, mmol/L	4.2	4.9	5.6	5.4	4.7	5.4	5.1	4.9	5.1	4.6	4.5	4.4	4.3	4.1	4.9
Fasting insulin, mU/L	5.87	0.62	0.39	4.59	5.17	5.6	8.28	0.84	1.36	2.84	4.07	1.52	2.4	1.88806	2.95
HDL cholesterol, mmol/L	1	1.2	1.4	1.2	2.1	1.4	0.9	1.3	1.6	1.5	1.1	1.3	1.5	1	1.1
Total cholesterol, mmol/L	4.4	4	5.2	3.9	5.4	4.3	4.7	2.7	5.2	4.3	4.5	5.4	3.8	6.8	4
AST, IU/L	16	15	24	17	27	25	15	16	26	29	37	19	12	24	22
Bilirubin, mmol/L	13	20	22	10	10	12	8	17	13	13	13	17	9	20	28
ALT, IU/L	17	11	20	16	20	22	16	16	24	18	31	18	9	26	18
ALP, IU/L	79	48	50	35	70	53	62	66	52	67	54	50	44	65	65
Albumin, g/L	40	39	37	35	38	40	38	36	38	44	38	42	38	39	36
TSH, mIU/L	1.94	1.04	0.73	1.59	1.47	2.68	2.41	1.49	1.7	2.59	0.78	1.12	1.7	0.76	1.5
Androstenedione, nmol/L	7.3	3	5.6	7.1	4.2	8.1	5.8	9	6.4	9.1	8.6	8.1	5.3	5.8	2.5
DHEAS, μmol/L	8.3	3.5	6.7	4.2	4	15.2	4.8	19.5	4.8	18.4	12	8.7	12.2	6.2	3.3
SHBG, nmol/L	21.3	57.7		43.9	47.6	33.3	15.7	20.1	47.3	32.3	40.4	68.1	25.8	15.7	29.8
Testosterone, nmol/L	15.4	17.8	13.6	18.1	19.9	18.7	12.5	22.5	19.6	22.7	22	29.4	20	6.7	13.2
ACTH, ng/L	97.5	51.7	32.6	54.4	16.5	23.1	10.2	31.8	18.3	29.2	61.6	17	13.9	55
Cortisol, nmol/L	449	452	346	478	421	444	226	312	416	396	467	346	300	443	289

## Sheet: Figure 2
Figure 2a
M/I value	AZD4017			placebo
	Low			Low
	Pre	Post		Pre	Post
	28.1075	17.1894		9.30146	6.98586
	27.8938	5.62583		20.6434	28.3217
	33.3261	25.782		30.9825	17.931
	15.8293	23.1376		14.3518	14.4102
	4.87442	4.53956		17.0779	5.81176
	17.3322	30.241		40.1305	12.0564
	29.5341	8.02688		9.28405	7.05387
	43.853	45.5813		20.7768	12.9236
	24.6943	14.4602		34.2471	26.944
	44.1326	85.4179		35.0388	16.856
	8.97049	13.8993		49.5267	46.4616
	33.4611	5.41646		36.0541	18.1584
	6.34239	4.39835		32.9794	5.07494
	43.8166	55.0318		35.8604	15.3161
	40.5366	23.8654		20.3662	13.2704
Figure 2b
	AZD4017			placebo
	-10.9181			-2.3156
	-22.268			7.67832
	-7.54416			-13.0514
	7.30833			0.0584249
	-0.334859			-11.2661
	12.9088			-28.0741
	-21.5072			-2.23019
	1.72824			-7.85323
	-10.2341			-7.30317
	41.2853			-18.1828
	4.92881			-3.06509
	-28.0447			-17.8958
	-1.94404			-27.9044
	11.2153			-20.5443
	-16.6712			-7.0958
Figure 2c	AZD4017			placebo
Glucose disposal	Low			Low
	Pre	Post		Pre	Post
	5.18803	3.16446		1.46289	1.48018
	5.07332	2.32548		3.45261	5.53669
	6.46933	4.89515		2.93578	2.66258
	2.15505	4.97095		7.17969	3.42842
	1.65104	1.31161		2.64424	0.668967
	5.24847	4.69206		9.45331	2.98342
	6.70643	6.57524		3.53784	1.53839
	4.48775	2.11454		3.50705	2.8813
	5.88324	5.61756		6.85053	3.99468
	6.06602	10.8631		5.05128	3.7012
	2.49203	2.04464		3.78287	2.72565
	1.83405	0.775169		7.95179	6.09463
				4.24173	4.0035
	7.69866	4.58306		2.3674	2.29661
	3.25325	2.09564		4.76623	1.85058
Figure 2d	AZD4017			placebo
	-2.02357			0.017297
	-2.74784			2.08408
	-1.57418			-0.273192
	2.8159			-3.75127
	-0.339435			-1.97527
	-0.556407			-6.46989
	-0.131194			-1.99944
	-2.3732			-0.625751
	-0.265687			-2.85586
	4.79706			-1.35008
	-0.447392			-1.05722
	-1.05888			-1.85716
				-0.238222
	-3.1156			-0.0707924
	-1.15761			-2.91565

## Sheet: Figure 3
	Figure 3a							Figure 3b
AZD4017	TAG						Placebo	TAG
	Basal		Low		High			Basal		Low		High
	Pre	Post	Pre	Post	Pre	Post		Pre	Post	Pre	Post	Pre	Post
	283.05	331.25	273.6	140.4	151.9	153		2020.1	2805.2	1747	2049.15	1619.3	1575.1
	348.55	393.95	231.55	259.2	207.95	147.2		110.5	590.85	75.9	216.05	109.6	189.9
	329.75	270.7	165.6	154.7	153.05	193.8		574.3	553.4	430.8	369.25	538.1	206.5
	358.6	404.833	306.167	349.233	233.3	251.633		345.8	472.1	166.4	208.2	179.45	279.5
	669.375	701.967	643.967	406.533	555.467	372		285.375	867.867	227.567	357.4	178.933	244.1
	550.6	455.233	270.033	245.533	204.567	163.833		319.55	891.9	212.533	448.933	166.333	285.067
	774.425	344.933	606.833	268.7	379.933	182.4		1272.15	1476.2	789.567	1200.7	516.2	741.067
	720.75	232.867	866.433	197.2	507.6	193.667		365.125	543.933	260.3	386.1	136.667	215.567
	370.2	530.667	392.767	375.067	225.967	229.733		411.9	517.467	293.6	346.8	177.3	202.5
	184.125	129.933	145	98.0667	109.767	73.8333		362.175	394.267	214.833	208.933	149.5	157.967
	492.275	745.233	365.333	383.233	363.767	402.267		621.425	819.9	524.767	603.767	339.9	476.4
	546.675	338.233	472.733	336.067	390.1	150.767		258.675	535.1	228.967	400.567	221.4	279.5
	943.525	917.133	716.967	760.367	666.3	574.633		234.125	192.9	149.6	135.467	88.8333	117.533
	295.5	373.967	225.133	169.5	172.4	162.367		1013.5	1212.63	1114.8	963.533	803.233	666.933
	349.225	296.167	304.4	175.367	549.033	143.8		419.775	613.733	335.067	465.933	271.167	248.933
Figure 3c
AZD4017	Basal		Low		High		Placebo	Basal		Low		High
	48.2		-133.2		1.1			785.1		302.15		-44.2
	45.4		27.65		-60.75			480.35		140.15		80.3
	-59.05		-10.9		40.75			-20.9		-61.55		-331.6
	46.2333		43.0667		18.3333			126.3		41.8		100.05
	32.5917		-237.433		-183.467			582.492		129.833		65.1667
	-95.3667		-24.5		-40.7333			572.35		236.4		118.733
	-429.492		-338.133		-197.533			204.05		411.133		224.867
	-487.883		-669.233		-313.933			178.808		125.8		78.9
	160.467		-17.7		3.76667			105.567		53.2		25.2
	-54.1917		-46.9333		-35.9333			32.0917		-5.9		8.46667
	252.958		17.9		38.5			198.475		79		136.5
	-208.442		-136.667		-239.333			276.425		171.6		58.1
	-26.3917		43.4		-91.6667			-41.225		-14.1333		28.7
	78.4667		-55.6333		-10.0333			199.133		-151.267		-136.3
	-53.0583		-129.033		-405.233			193.958		130.867		-22.2333
	Figure 3d							Figure 3e
AZD4017	Glycerol						Placebo	Glycerol
	Basal		Low		High			Basal		Low		High
	Pre	Post	Pre	Post	Pre	Post		Pre	Post	Pre	Post	Pre	Post
	15.05	25.8	1.45	3.25	3.25	3.35		19.95	27.15	6.5	14.9	4.2	9.1
	53.6	38.2	17.1	6.5	11.25	2.9		42.75	36.45	3.7	6.25	2.15	4.35
	30.65	33.1	2.25	3.35	5.95	4.05		17.55	17.1	5.9	9.9
	26.15	46.5667	5.66667	14.4333	4.2	20.6		24.45	52.6	5.1	11.2	5	9.95
	14.85	27.1	7.16667	8.66667	5.43333	4.73333		26.35	31.3333	8.93333	14.8333	6.4	10.7
	17.65	21.1667	6.93333	5.7	5.73333	6.33333		9.425	15.9	5.3	9.4	7.96667	6.9
	26.025	29.9667	11.3	26.4667	10.6333	9.56667		17.975	26.5333	10.2333	16.7	9.16667	14.4333
	10.375	10.3333	3.73333	5.06667	4.26667	6.13333		14.525	21.4	4.6	7.86667	4.46667	6.5
	27.525	19.1	14.5667	17.0667	14.6333	15.3667		24.65	34.0333	13.9	17	12.4667	14.9333
	24.525	18.2	15	12.7	14.1333	12.7333		24.975	41.1	13.0667	17.2	13.0333	14.7
	22.625	43.6333	13	12.7	10.0333	7.4		21.375	17.5667	8.1	10.9	7.76667	8.66667
	21.95	21.8	12.6	16.6	13.7333	13.9667		31.775	58.9667	9.36667	14.6667	8.86667	16.2667
	32.5	29.8333	9.73333	11.6	5.76667	8		14.6	27.1333	6.76667	13.5667	7.16667	15.8
	17.4	13.8	5.5	6.66667	4.86667	5.86667		18.8	18.5	6.93333	10.2333	5.6	8.43333
	13.225	24.6333	4.46667	7.43333	4.36667	5.63333		19.15	27.4	5.23333	9.5	4.53333	8.33333
Figure 3f
AZD4017	Basal		Low		High		Placebo	Basal		Low		High
	10.75		1.8		0.1			7.2		8.4		4.9
	-15.4		-10.6		-8.35			-6.3		2.55		2.2
	2.45		1.1		-1.9			-0.45		4		0
	20.4167		8.76667		16.4			28.15		6.1		4.95
	12.25		1.5		-0.7			4.98333		5.9		4.3
	3.51667		-1.23333		0.6			6.475		4.1		-1.06667
	3.94167		15.1667		-1.06667			8.55833		6.46667		5.26667
	-0.0416667		1.33333		1.86667			6.875		3.26667		2.03333
	-8.425		2.5		0.733333			9.38333		3.1		2.46667
	-6.325		-2.3		-1.4			16.125		4.13333		1.66667
	21.0083		-0.3		-2.63333			-3.80833		2.8		0.9
	-0.15		4		0.233333			27.1917		5.3		7.4
	-2.66667		1.86667		2.23333			12.5333		6.8		8.63333
	-3.6		1.16667		1			-0.3		3.3		2.83333
	11.4083		2.96667		1.26667			8.25		4.26667		3.8
	Figure 3g							Figure 3h
AZD4017	MD GLY						Placebo	MD GLY
	Basal		Low		High			Basal		Low		High
	Pre	Post	Pre	Post	Pre	Post		Pre	Post	Pre	Post	Pre	Post
	275.75	354	152.25	303.5	90	88.5		262.75	202.75	128.5	357.5	73	242.25
	265.75	260.25	132.25	93.25	63.25	45.75		250.25	280.5	77.25	138	56	106
	194	238.25	124	124	79	68.5		87.25	188.75	81.75	165.5	49.75	143.25
	130.5	235			33	133.25		266.5	231	105	150.5	14	122
	337.5	405.75	161.25	253.25	114.5	143.5		115.25	510.25	142.25	366	105.5	218.75
	154	131.5	66.5	59.25	52.5	46.25		277.25	236.5	194	133.75	125.5	109.75
	684.5	340.25	352.25	386.25	226	171		266.75	185.75	153.5	150.25	86.25	112.5
	177.5	183.75	97	64.75	52.25	37.5		131.25	265	65	129	48	76.75
	244.75	296	165.75	292.25	93.75	275		362.5	394.5	109.25	228	99	96.75
	298.5	110.25	73.25	57.75	35.5	60.25		237.75	157.25	176.5	178.75	70.5	170.75
	194.25	272	222	199.75	153.25	128.5		519.25	276.25	137.5	99.5	69	109
	106	273.5	63.5	178.75	22.25	128.25		238.25	316.75	114	217.75	72	191.75
								205	395	87.25	392.5
Figure 3i
AZD4017	Basal		Low		High		Placebo	Basal		Low		High
	78.25		151.25		-1.5			-60		229		169.25
	-5.5		-39		-17.5			30.25		60.75		50
	44.25		0		-10.5			101.5		83.75		93.5
	104.5				100.25			-35.5		45.5		108
	68.25		92		29			395		223.75		113.25
	-22.5		-7.25		-6.25			-40.75		-60.25		-15.75
	-344.25		34		-55			-81		-3.25		26.25
	6.25		-32.25		-14.75			133.75		64		28.75
	51.25		126.5		181.25			32		118.75		-2.25
	-188.25		-15.5		24.75			-80.5		2.25		100.25
	77.75		-22.25		-24.75			-243		-38		40
	167.5		115.25		106			78.5		103.75		119.75
								190		305.25

## Sheet: Figure 4
Figure 4a
	AZD4017			Placebo
	Diastolic			Diastolic
	Pre	Post		Pre	Post
	67	63		66	65
	63	69		62	70
				64	62
	64	57		60	68
	63	70		59	59
	61	70		55	65
	65	71		81	76
	60	55		76	76
	53	66		71	68
	45	44		71	88
	61	54		62	84
	71	55		58	69
				63	70
	63	67		75	68
	61	65
Figure 4b	AZD4017			Placebo
	-4			-1
	6			8
				-2
	-7			8
	7			0
	9			10
	6			-5
	-5			0
	13			-3
	-1			17
	-7			22
	-16			11
				7
	4			-7
	4

## Sheet: Figure 5
Figure 5a	AZD4017			Placebo
	Osteocalcin			Osteocalcin
	Pre	Post		Pre	Post
	4.42995	4.43237		11.8454	4.70773
	2.51208	3.44203		9.74638	3.9686
	7.79227	10.1184		9.11836	4.63043
	8.55072	5.18599		10.9203	7.55314
	6.41304	7.42995		3.8744	3.55072
	12.7343	6.96618		9.77295	5.91787
	5.24396	8.92512		9.66667	3.37681
	7.51691	6.63285		9.89855	3.58696
	14.0773	10.5483		6.99517	5.24396
	22.4058	20.9758		7.88647	4.16425
	10.6368	7.18161		8.39686	4.83408
	5.95067	8.1278		9.72422	5.5583
	8.17937	9.40807		8.08969	2.65022
	16.574	13.1121		3.73543	0.991031
	7.42377	10.4933		3.58296	1.13453
Figure 5b	AZD4017			Placebo
	0.00241546			-7.13768
	0.929952			-5.77778
	2.32609			-4.48792
	-3.36473			-3.36715
	1.01691			-0.323671
	-5.76812			-3.85507
	3.68116			-6.28986
	-0.884058			-6.31159
	-3.52899			-1.75121
	-1.42995			-3.72222
	-3.45516			-3.56278
	2.17713			-4.16592
	1.2287			-5.43946
	-3.46188			-2.74439
	3.06951			-2.44843
Figure 5c	AZD4017			Placebo
P1NP	PRE	POST		PRE	POST
	52.96	47.54		31.61	28.46
	35.44	37.81		38.69	33.72
	44.71	37.82		48.86	38.93
	43.18	46.81		56.11	46.05
	44.24	40.55		46.51	40.26
	70.42	65.53		69.97	60.83
	51.12	48.92		39.81	40
	42.2	43.99		52.8	33.09
	59.26	60.5		55.46	44.31
	85.39	83.79		77.3	57.22
	66.57	47.68		54.08	46.9
	64.23	58.79		69.12	63.83
	60.65	65.78		63.14	40.36
	72.68	68.66		38.73	33.93
	54.13	51.99		42.23	38.84
Figure 5d	AZD4017			Placebo
	-5.42			-3.15
	2.37			-4.97
	-6.89			-9.93
	3.63			-10.06
	-3.69			-6.25
	-4.89			-9.14
	-2.2			0.19
	1.79			-19.71
	1.24			-11.15
	-1.6			-20.08
	-18.89			-7.18
	-5.44			-5.29
	5.13			-22.78
	-4.02			-4.8
	-2.14			-3.39
Figure 5e	AZD4017			Placebo
CTX	PRE	POST		PRE	POST
	0.24	0.215		0.248	0.389
	0.336	0.374		0.309	0.479
	0.411	0.353		0.321	0.347
	0.508	0.545		0.453	0.417
	0.458	0.531		0.258	0.261
	0.631	0.71		0.547	0.589
	0.539	0.545		0.444	0.416
	0.271	0.202		0.648	0.698
	0.69	0.727		0.266	0.263
	0.84	0.731		0.472	0.568
	0.387	0.536		0.463	0.577
	0.667	0.801		0.598	0.813
	0.537	0.614		0.482	0.75
	0.866	0.685		0.316	0.429
	0.331	0.379		0.235	0.297
Figure 5e	AZD4017			Placebo
	-0.025			0.141
	0.038			0.17
	-0.058			0.026
	0.037			-0.036
	0.073			0.003
	0.079			0.042
	0.006			-0.028
	-0.069			0.05
	0.037			-0.003
	-0.109			0.096
	0.149			0.114
	0.134			0.215
	0.077			0.268
	-0.181			0.113
	0.048			0.062

## Sheet: Figure 6
Figure 6a	AZD4017			Placebo
	PHA OX40			PHA OX40
	Pre	Post		Pre	Post
	85.1	49.9		58.5	56.5
	41.2	51.5		72.7	52.3
	78.3	65.3		53.6	25
	71.6	70.1		78.6	40.3
	77.1	60.1		63.2	28.9
	58.4	54.4		51.9	40.7
	59.4	20.5		63.3	28.2
	63.5	62.4		78.4	64.2
	48.4	32.4		77.8	82.1
	57.7	54.2		67.5	34
	47.2	24.8		56.9	27.1
	62.7	68.5		52.2	22.5
	38	31.3		58.9	59.3
	54.7	60.1		77.2	55
	78.9	64		55.7	24.5
Figure 6b	AZD4017			Placebo
	-35.2			-2
	10.3			-20.4
	-13			-28.6
	-1.5			-38.3
	-17			-34.3
	-4			-11.2
	-38.9			-35.1
	-1.1			-14.2
	-16			4.3
	-3.5			-33.5
	-22.4			-29.8
	5.8			-29.7
	-6.7			0.4
	5.4			-22.2
	-14.9			-31.2
Figure 6c	AZD4017			Placebo
	VZV OX40			VZV OX40
	Pre	Post		Pre	Post
	4.4	0.7		1.3	1.4
	1.6	1.5		2.4	0
	0.2	0.2		0.1	0.2
	0.4	0.9		1.2	0.1
	0.8	0.3		2.6	0.2
	0.8	0.3		0.3	0.1
	0.2	0.1		2.6	0.2
	1.1	0.8		0.8	1.1
	0.7	0.1		1.2	0.7
	1.2	0.8		1.8	0.3
	0.2	0		1.6	1.3
	1.3	1.7		0.3	0.2
	0.8	0.4		0.4	0.5
	1	0.4		4.4	2.2
	1.5	0.4		0.2	0.1
Figure 6d	AZD4017			Placebo
	-3.7			0.1
	-0.1			-2.4
	0			0.1
	0.5			-1.1
	-0.5			-2.4
	-0.5			-0.2
	-0.1			-2.4
	-0.3			0.3
	-0.6			-0.5
	-0.4			-1.5
	-0.2			-0.3
	0.4			-0.1
	-0.4			0.1
	-0.6			-2.2
	-1.1			-0.1

## Sheet: Supplementary Table 1
AZD4017	Gd				M/I Value								Fasting glucose		Fasting Insulin		TAG						Glycerol						Interstitial adipose tissue Glycerol						NEFA						Ra Palmitate						Day BP
	Low		High		Low		High		Ra Glucose		EGP						Basal		Low		High		Basal		Low		High		Basal		Low		High		Basal		Low		High		Basal		Low		High		Systolic		Diastolic
	Pre	Post	Pre	Post	Pre	Post	Pre	Post	Pre	Post	Pre	Post	Pre	Post	Pre	Post	Pre	Post	Pre	Post	Pre	Post	Pre	Post	Pre	Post	Pre	Post	Pre	Post	Pre	Post	Pre	Post	Pre	Post	Pre	Post	Pre	Post	Pre	Post	Pre	Post	Pre	Post	Pre	Post	Pre
	5.18803	3.16446	16.7516	11.3596	28.1075	17.1894	12.5878	10.0024	1.45972	1.3874	0.890609	0.826244	5.5	5.9	5.76	3.11	283.05	331.25	273.6	140.4	151.9	153	15.05	25.8	1.45	3.25	3.25	3.35	275.75	354	152.25	303.5	90	88.5	447.3	644.8	274.05	217.25	195.7	397.7	2.46702	1.81531	1.97685	0.832446	1.97722	1.1892	135	139	84
	5.07332	2.32548	15.2187	10.4798	27.8938	5.62583	14.4204	8.80388	1.23218	1.35339	0.505254	0.746875	4.4	4.8	0	0.97	348.55	393.95	231.55	259.2	207.95	147.2	53.6	38.2	17.1	6.5	11.25	2.9	265.75	260.25	132.25	93.25	63.25	45.75	1079.7	906.7	588.8	325.05	263	666.1	2.44146	2.42124	0.685741	0.755835	0.749522	0.492623	116	127	68
	6.46933	4.89515	16.4342	15.4434	33.3261	25.782	15.2131	14.7066	1.40736	1.44851	0.77323	0.700123	5.5	5.9	3.46	0.46	329.75	270.7	165.6	154.7	153.05	193.8	30.65	33.1	2.25	3.35	5.95	4.05	194	238.25	124	124	79	68.5	1046.95	757.3	234.25	214.7	264.65	284.95	1.53219	1.82383	0.384577	0.385765	0.382576	0.317867	131	127	76
	2.15505	4.97095	7.57257	9.04254	15.8293	23.1376	6.82474	8.87326	1.24881	1.32893	0.662786	1.1002	4.4	4.6	1.62	1.63	358.6	404.833	306.167	349.233	233.3	251.633	26.15	46.5667	5.66667	14.4333	4.2	20.6	130.5	235			33	133.25	309.85	690.833	47.7333	216.267	34	90.2667	1.9693	2.72142	0.599098	1.4017	0.926677	0.937298	119	117	65
	1.65104	1.31161	8.60482	6.89463	4.87442	4.53956	7.16738	4.89734	1.13466	1.21173	0.619836	0.603108	4.6	4.9	11	7.03	669.375	701.967	643.967	406.533	555.467	372	14.85	27.1	7.16667	8.66667	5.43333	4.73333	337.5	405.75	161.25	253.25	114.5	143.5	226.85	576.433	122.1	188.2	137.933	39.8	1.29642	3.01219	0.904976	1.48407	2.0905	1.05294	124	133	76
	5.24847	4.69206	11.5675	12.8913	17.3322	30.241	11.1546	16.2646	1.49104	1.25059	0.544323	0.65252	4.6	4.8	1.86	2.28	550.6	455.233	270.033	245.533	204.567	163.833	17.65	21.1667	6.93333	5.7	5.73333	6.33333	154	131.5	66.5	59.25	52.5	46.25	315.35	536.133	64.7667	66.0333	132.267	47.2667	1.56959	1.9033	0.563922	0.66743	0.628823	0.71752	133	129	89
	6.70643	6.57524	10.5782	12.7488	29.5341	8.02688	9.97521	7.65126	1.4885	1.57168	0.787534	0.90938	4.2	5	2.77	1.04	774.425	344.933	606.833	268.7	379.933	182.4	26.025	29.9667	11.3	26.4667	10.6333	9.56667	684.5	340.25	352.25	386.25	226	171	327.1	424.567	56.5	223.667	34.8	36.4667	2.59321	1.67349	0.554525	1.51297	0.993671	0.468823	124	129	78
	4.48775	2.11454	10.365	8.15316	43.853	45.5813	15.1787	18.1999	1.08502	1.29363	0.480401	0.790913	4.8	5.6	6.6	1.58	720.75	232.867	866.433	197.2	507.6	193.667	10.375	10.3333	3.73333	5.06667	4.26667	6.13333	177.5	183.75	97	64.75	52.25	37.5	148.5	125.1	86.2	83.7333	56.0333	57.2	1.27546	0.810979	0.978316	0.456585	0.944697	0.595641	130	125	75
	5.88324	5.61756	16.9094	12.9723	24.6943	14.4602	14.153	14.8567	1.34205	1.45941	0.749935	0.95508	5.6	5.5	2.22	3.6	370.2	530.667	392.767	375.067	225.967	229.733	27.525	19.1	14.5667	17.0667	14.6333	15.3667	244.75	296	165.75	292.25	93.75	275	294.225	179.767	56.6333	59.0333	46.6	36.5333	1.76088	1.22597	0.47315	0.707762	0.602971	0.521662	125	138	63
	6.06602	10.8631	16.4282	15.1695	44.1326	85.4179	21.5546	15.5335	1.33313	1.44271	0.787314	1.26053	4.3	4.3	1.36	0.57	184.125	129.933	145	98.0667	109.767	73.8333	24.525	18.2	15	12.7	14.1333	12.7333	298.5	110.25	73.25	57.75	35.5	60.25	268.45	132.867	39.9333	39	36.0667	33.9	1.93269	1.26966	1.0112	0.913177	0.771422	0.600905	117	112	66
	2.49203	2.04464	11.1444	10.8734	8.97049	13.8993	10.0473	9.73131	1.22456	1.89835	0.655338	0.510633	4.3	4.5	13.19	13.82	492.275	745.233	365.333	383.233	363.767	402.267	22.625	43.6333	13	12.7	10.0333	7.4	194.25	272	222	199.75	153.25	128.5	294.475	756.5	71.8667	88.2667	77.3667	60.7667	2.00739	3.25719	0.661137	0.806927	0.723269	0.778886	122	113	76
	1.83405	0.775169	10.5335	3.58127	33.4611	5.41646	86.3621	25.3383	1.38238	1.35312	0.613824	0.840728	4.3	4.5	3.63	8.83	546.675	338.233	472.733	336.067	390.1	150.767	21.95	21.8	12.6	16.6	13.7333	13.9667	106	273.5	63.5	178.75	22.25	128.25	398.975	326.6	82.0667	155.033	57.9333	50							131	138	79
			11.1715	8.42754	6.34239	4.39835	7.84673	2.92083	1.20638	1.44796			5.2	4.7	9.41418	14.9254	943.525	917.133	716.967	760.367	666.3	574.633	32.5	29.8333	9.73333	11.6	5.76667	8							456.675	452.067	128.4	301.467	70.9	101.333
	7.69866	4.58306	13.2581	12.8207	43.8166	55.0318	13.2603	17.0862	1.53562	1.52421	0.613183	1.29263	4.6	5.1	3.13	3.53	295.5	373.967	225.133	169.5	172.4	162.367	17.4	13.8	5.5	6.66667	4.86667	5.86667							247.3	207.1	31.6	25.8333	19.7333	83.5							117	123	76
	3.25325	2.09564	20.3411	13.6533	40.5366	23.8654	29.2697	32.3648	1.52215	1.47524	0.81904	0.785196	5.9	6	1.79	1.41	349.225	296.167	304.4	175.367	549.033	143.8	13.225	24.6333	4.46667	7.43333	4.36667	5.63333							154.6	416.3	52.9	56.3	31.9	22.9333							126	134	73
PLACEBO	Gd				M/I Value								Fasting glucose		Fasting Insulin		TAG						Glycerol						Interstitial adipose tissue Glycerol						NEFA						Ra Palmitate						Day BP
	Low		High		Low		High		Ra Glucose		EGP						Basal		Low		High		Basal		Low		High		Basal		Low		High		Basal		Low		High		Basal		Low		High		Systolic		Diastolic
	Pre	Post	Pre	Post	Pre	Post	Pre	Post	Pre	Post	Pre	Post	Pre	Post	Pre	Post	Pre	Post	Pre	Post	Pre	Post	Pre	Post	Pre	Post	Pre	Post	Pre	Post	Pre	Post	Pre	Post	Pre	Post	Pre	Post	Pre	Post	Pre	Post	Pre	Post	Pre	Post	Pre	Post	Pre
	1.46289	1.48018	8.08594	9.23285	9.30146	6.98586	6.29663	6.91201	1.16827	1.35697	0.835472	1.29263	4.2	4.7	5.87	3.78	2020.1	2805.2	1747	2049.15	1619.3	1575.1	19.95	27.15	6.5	14.9	4.2	9.1	262.75	202.75	128.5	357.5	73	242.25	1767.25	1196.7	1722.1	894.5	853.95	1575.65	2.86488	1.95512	2.67768	1.37571	1.56002	1.47479	113	114	72
	3.45261	5.53669	14.1506	10.9685	20.6434	28.3217	10.758	8.23788	1.15052	1.48541	0.49473	1.16126	4.9	4.8	0.62	0.8	110.5	590.85	75.9	216.05	109.6	189.9	42.75	36.45	3.7	6.25	2.15	4.35	250.25	280.5	77.25	138	56	106	537.05	971.5	155.35	300.15	178.2	344.7	2.39025	1.88768	0.473018	0.949781	0.533833	0.552395	120	124	77
	2.93578	2.66258	12.6318	7.37421	30.9825	17.931	13.5906	9.86732	1.46986	1.34801	1.14125	0.153837	5.6	5.4	0.39	1.42	574.3	553.4	430.8	369.25	538.1	206.5	17.55	17.1	5.9	9.9			87.25	188.75	81.75	165.5	49.75	143.25	712.3	678.05	720.8	496.7	391.3	470.1	1.15821	1.22977	0.41361	0.723415	0.403159	0.42233	126	118	77
	7.17969	3.42842	12.5157	10.547	14.3518	14.4102	8.30699	6.99906	1.45126	1.54308	0.564369	1.34021	5.4	4.9	4.59	2.55	345.8	472.1	166.4	208.2	179.45	279.5	24.45	52.6	5.1	11.2	5	9.95	266.5	231	105	150.5	14	122	1053.3	951.6	279.2	319.7	249.4	641.3	2.26933	1.33469	0.655809	0.532786	0.836174	0.38389	132	138	85
	2.64424	0.668967	10.4454	8.00731	17.0779	5.81176	12.7375	7.81773	1.12131	1.18062	0.532792	0.99065	4.7	5.1	5.17	4.41	285.375	867.867	227.567	357.4	178.933	244.1	26.35	31.3333	8.93333	14.8333	6.4	10.7	115.25	510.25	142.25	366	105.5	218.75	328.475	457.7	28.9	100.233	21.6333	22.5667	1.97562	1.93122	0.965336	1.21075	0.644326	2.31269	116	118	69
	9.45331	2.98342	15.9239	13.1173	40.1305	12.0564	17.0029	17.9603	1.34048	1.49154	0.896716	1.41216	5.4	5	5.6	5.27	319.55	891.9	212.533	448.933	166.333	285.067	9.425	15.9	5.3	9.4	7.96667	6.9	277.25	236.5	194	133.75	125.5	109.75	138.475	271.5	33.8667	96.2	18.8333	51.6667	0.856847	1.28328	0.471862	0.827447	0.478332	0.608468	129	138	68
	3.53784	1.53839	7.87175	8.52268	9.28405	7.05387	6.971	6.32881	1.29114	1.38798	0.678305	1.02728	5.1	4.4	8.28	6.16	1272.15	1476.2	789.567	1200.7	516.2	741.067	17.975	26.5333	10.2333	16.7	9.16667	14.4333	266.75	185.75	153.5	150.25	86.25	112.5	239.825	239.633	86.3667	278.767	61.9667	92.5667	0.913854	1.31937	0.47623	0.671429	0.510987	0.805757	133	131	89
	3.50705	2.8813	11.2317	8.01731	20.7768	12.9236	15.4422	7.00702	1.45348	1.4165	0.614683	0.693484	4.9	5.1	0.84	3.77	365.125	543.933	260.3	386.1	136.667	215.567	14.525	21.4	4.6	7.86667	4.46667	6.5	131.25	265	65	129	48	76.75	266.05	305.133	52.1667	75.3333	83.1667	35.4	1.55277	1.37248	0.687167	0.68677	0.697852	0.610661	132	141	83
	6.85053	3.99468	20.0811	10.3882	34.2471	26.944	21.6822	8.93754	1.46103	1.44366	0.454987	1.024	5.1	5.2	1.36	1.84	411.9	517.467	293.6	346.8	177.3	202.5	24.65	34.0333	13.9	17	12.4667	14.9333	362.5	394.5	109.25	228	99	96.75	207.925	395.7	53.1667	298.967	37.3667	45.8333	2.06935	2.16871	0.682856	0.805613	1.02867	0.872553	134	126	80
	5.05128	3.7012	14.0511	11.7876	35.0388	16.856	17.8598	11.8032	1.4202	1.45876	0.708989	0.975833	4.6	4.8	2.84	3.74	362.175	394.267	214.833	208.933	149.5	157.967	24.975	41.1	13.0667	17.2	13.0333	14.7	237.75	157.25	176.5	178.75	70.5	170.75	277.9	561.333	55.9667	89.1667	47.3667	50.6667	2.11505	2.48801	1.16746	0.723314	1.49962	0.541656	146	147	93
	3.78287	2.72565	9.73224	10.4505	49.5267	46.4616	23.6716	20.216	1.23617	1.34827	0.401875	0.729318	4.5	5.3	4.07	7.27	621.425	819.9	524.767	603.767	339.9	476.4	21.375	17.5667	8.1	10.9	7.76667	8.66667	519.25	276.25	137.5	99.5	69	109	298.925	330.7	83.7333	116.367	51.9667	68.2667	2.95016	1.64712	1.03968	0.814208	1.1698	0.745512	128	138	76
	7.95179	6.09463	19.5856	14.1897	36.0541	18.1584	11.3874	11.0424	1.34809	1.51172	1.22469	1.17491	4.4	5	1.52	3.24	258.675	535.1	228.967	400.567	221.4	279.5	31.775	58.9667	9.36667	14.6667	8.86667	16.2667	238.25	316.75	114	217.75	72	191.75	329.175	581.767	57.8	129.333	54.2667	46.8	2.09042	3.19329	0.394622	0.962202	0.465406	0.672582	120	125	73
	4.24173	4.0035	13.6699	11.5828	32.9794	5.07494	91.0847	27.0715	1.42197	1.42035	0.997557	0.998705	4.3	4.6	2.4	5.49	234.125	192.9	149.6	135.467	88.8333	117.533	14.6	27.1333	6.76667	13.5667	7.16667	15.8	205	395	87.25	392.5			131.225	284.567	33.0333	52.4333	19.7	29.3667							124	133	83
	2.3674	2.29661	8.55292	7.51264	35.8604	15.3161	16.1764	12.181	1.28962	1.26061	0.607738	0.993244	4.1	4.9	1.88806	4.74627	1013.5	1212.63	1114.8	963.533	803.233	666.933	18.8	18.5	6.93333	10.2333	5.6	8.43333							278.925	268.967	127.267	143.833	47.3	73.6333							136	133	83
	4.76623	1.85058	12.204	5.78189	20.3662	13.2704	19.4668	10.4321	1.39222	1.32904	0.80574	0.970679	4.9	4.6	2.95	1.12	419.775	613.733	335.067	465.933	271.167	248.933	19.15	27.4	5.23333	9.5	4.53333	8.33333							246.65	452.733	103.3	129.233	100.1	86.8
[truncated: 15 more columns]
